# Supplementary material for: Genome-wide identification of SrbHLH transcription factors highlights its potential role in rebaudioside A (RA) biosynthesis in Stevia rebaudiana
Source: BMC Plant Biol. 2023 Jul 6;23:352. doi: 10.1186/s12870-023-04353-1 (PMC10324196; doi:10.1186/s12870-023-04353-1)
Supplement: Supplementary file 1 — Additional file 1: Table S1. Primers used in this study. [file 12870_2023_4353_MOESM1_ESM.xlsx]

## Sheet: bHLH family
Table S1. Primers used in this study.
Prime name	Forward (5'-3')	Reverse (5'-3')
q-SrbHLH6	CGAACACCATGAAAGCATACC	ACCCTGACAAGACTCAGTTG
q-SrbHLH12	GAATCTCCTCCGGCAAAGTAG	GGCTTCTTGCCACATCATTAAC
q-SrbHLH22	TACCAGCTGCGATTGCTAAA	TCCCTGAACAAGCAGAAGAAG
q-SrbHLH38	CGTCGTTGATAGCCGAGTT	AATGCTGTGTGGGTCTGTAG
q-SrbHLH54	CATGCTCAAGTGAGTGTGTTTG	TCTTTCGCGGTCACAAGATTA
q-SrbHLH60	GGTGAATACGCTAACCCAGATG	GGCCAGTTGAAGGTTCTTGATA
q-SrbHLH72	CCGCCGGAAACAAATGAATG	TGGTGGTGGGTGAGAGTAA
q-SrbHLH83	CCGAGATCAGTCACCTTCATC	GTTCACTGCTTGATGCGTATG
q-SrbHLH85	TAACCATGCATCCACCGTATC	AATCCTCATCTTTCCGGGTTC
q-SrbHLH111	TGGGAATGGGAATCGGAATG	AACTCGATCTACGGTGTTGTG
q-SrbHLH126	TCTTGTTCGTCGTCGTCTTC	GTTGATCGAGTGTGGGTTCT
q-SrbHLH134	TATCACCGTCGTCACCTTTG	AATCGTTTGAGTCCGGTACG
q-SrbHLH142	GATTGCCTCCTTCCCGATTAC	ACACAACAGGTTGAGTCGTTAG
q-SrbHLH147	TATCGCCGAGAGGGTAAGAA	TGGTCTGAAAGTGACGAAGC
q-SrbHLH148	GACAAGGTTGTGACAGAAGTA	AACTTCATCCTCTCACCGATT
q-SrbHLH152	ACCCGAAAGGTGGCTTTAC	GGAACCAAACATCGGGTCATA
1300-SrbHLH6	CTGATTAACAGGGATCCCCCATGCATTCACCTCTTCACC	TCGAGACTAGTGGTACCCCCTCTGCAAACCATCATCCTTC
1300-SrbHLH12	CTGATTAACAGGGATCCCCCATGAACTCGGGTTTGACCCG	TCGAGACTAGTGGTACCCCCCAGCTTCTGTTTATGTGCAC
1300-SrbHLH22	CTGATTAACAGGGATCCCCCATGAATTTTGAAAGAAATTTTTG	TCGAGACTAGTGGTACCCCCAGTCAACTGAAGTAGACTGGT
1300-SrbHLH60	CTGATTAACAGGGATCCCCCATGGAAATACCACAGGAATG	TCGAGACTAGTGGTACCCCCGTTTTCTATGGCCAGTTGA
1300-SrbHLH72	CTGATTAACAGGGATCCCCCATGGCATTAGATACAATAAT	TCGAGACTAGTGGTACCCCCAATAGAGCAGAATGATTCT
1300-SrbHLH83	CTGATTAACAGGGATCCCCCATGTTCTCTTTCCAGCAAAG	TCGAGACTAGTGGTACCCCCTATTCTGCAGTTATTTGCCA
1300-SrbHLH85	CTGATTAACAGGGATCCCCCATGGATCATCGATTGCCTTC	TCGAGACTAGTGGTACCCCCATTATTATTATTATTTGCAC
1300-SrbHLH111	CTGATTAACAGGGATCCCCCATGACTCATTGTGTACCGAG	TCGAGACTAGTGGTACCCCCATTTTTGACACCAGACGAGTAG
1300-SrbHLH126	CTGATTAACAGGGATCCCCCATGGACGACTTTTTGGTTC	TCGAGACTAGTGGTACCCCCACGATTCAATCTAGCAAGA
1300-SrbHLH134	CTGATTAACAGGGATCCCCCATGGAGATTTCACAATTC	TCGAGACTAGTGGTACCCCCCATGAATCGTTTGAGTCCG
1300-SrbHLH142	CTGATTAACAGGGATCCCCCATGGATGATTTAATATACTC	TCGAGACTAGTGGTACCCCCATTACGGTCTAATTTCCAAATG
1300-SrbHLH147	CTGATTAACAGGGATCCCCCATGGATTCAGATCTCCATC	TCGAGACTAGTGGTACCCCCCAGCTTCTGTTTATGTGGAC
1300-SrbHLH148	CTGATTAACAGGGATCCCCCATGACGATATTAGGTGATTC	TCGAGACTAGTGGTACCCCCTAGCTCAACTTTCATTTGAC
1300-SrbHLH152	CTGATTAACAGGGATCCCCCATGCCACCATCCTCACTTC	TCGAGACTAGTGGTACCCCCATCCGAATACATTTTGTTAAG
0800-pUGT76G1	TATCGAATTCCTGCAGCCCGTAGGTAAGTTTGTTATATG	TAGAACTAGTGGATCCCCCGCAGTGGCGAACTTCAGGGA
