# Supplementary material for: Genome-wide identification of SrbHLH transcription factors highlights its potential role in rebaudioside A (RA) biosynthesis in Stevia rebaudiana
Source: BMC Plant Biol. 2023 Jul 6;23:352. doi: 10.1186/s12870-023-04353-1 (PMC10324196; doi:10.1186/s12870-023-04353-1)
Supplement: Supplementary file 2 — Additional file 2: Table S2. The collinear relationships among SrbHLHs. [file 12870_2023_4353_MOESM2_ESM.xlsx]

## Sheet: Sheet1
Table S2 The collinear relationships among SrbHLHs.
Gene1	Chr1	Start1	End1	Gene2	Chr2	Start2	End2
StbHLH10	Chr01	69897012	69900845	StbHLH114	Chr05	57861289	57863087
StbHLH10	Chr01	69897012	69900845	StbHLH128	Chr07	20799314	20802263
StbHLH101	Chr04	95954004	95956313	StbHLH154	Chr10	113370534	113373852
StbHLH102	Chr04	97404212	97406498	StbHLH154	Chr10	113370534	113373852
StbHLH103	Chr04	98704668	98707943	StbHLH108	Chr05	5150084	5152270
StbHLH104	Chr04	101394243	101395939	StbHLH121	Chr06	82957026	82959161
StbHLH109	Chr05	29825921	29828290	StbHLH153	Chr10	108224452	108226955
StbHLH11	Chr01	77437443	77439928	StbHLH116	Chr05	120636445	120638313
StbHLH11	Chr01	77437443	77439928	StbHLH115	Chr05	79765690	79769104
StbHLH11	Chr01	77437443	77439928	StbHLH147	Chr10	17270343	17272849
StbHLH110	Chr05	29814601	29816552	StbHLH153	Chr10	108224452	108226955
StbHLH111	Chr05	31320740	31326657	StbHLH154	Chr10	113370534	113373852
StbHLH111	Chr05	31320740	31326657	StbHLH155	Chr10	110977219	110980492
StbHLH115	Chr05	79765690	79769104	StbHLH147	Chr10	17270343	17272849
StbHLH116	Chr05	120636445	120638313	StbHLH147	Chr10	17270343	17272849
StbHLH117	Chr06	10396197	10398293	StbHLH139	Chr08	13247797	13250106
StbHLH12	Chr01	76493689	76496169	StbHLH116	Chr05	120636445	120638313
StbHLH12	Chr01	76493689	76496169	StbHLH115	Chr05	79765690	79769104
StbHLH12	Chr01	76493689	76496169	StbHLH147	Chr10	17270343	17272849
StbHLH121	Chr06	82957026	82959161	StbHLH113	Chr05	55234053	55236371
StbHLH121	Chr06	82957026	82959161	StbHLH157	Chr11	14444180	14448295
StbHLH124	Chr07	3280217	3282025	StbHLH152	Chr10	93207551	93209448
StbHLH124	Chr07	3280217	3282025	StbHLH152	Chr10	93207551	93209448
StbHLH126	Chr07	6402147	6404480	StbHLH141	Chr08	49549839	49552461
StbHLH126	Chr07	6402147	6404480	StbHLH142	Chr08	50732610	50735231
StbHLH127	Chr07	6406123	6407400	StbHLH142	Chr08	50732610	50735231
StbHLH128	Chr07	20799314	20802263	StbHLH106	Chr05	1847033	1850190
StbHLH129	Chr07	23401220	23405016	StbHLH146	Chr09	77769981	77773292
StbHLH13	Chr01	78455977	78458858	StbHLH112	Chr05	54162295	54164765
StbHLH13	Chr01	78455977	78458858	StbHLH113	Chr05	55234053	55236371
StbHLH131	Chr07	31352730	31355458	StbHLH145	Chr09	23178108	23181614
StbHLH132	Chr07	33124243	33126796	StbHLH145	Chr09	23178108	23181614
StbHLH139	Chr08	13247797	13250106	StbHLH117	Chr06	10396197	10398293
StbHLH14	Chr01	83718205	83721178	StbHLH132	Chr07	33124243	33126796
StbHLH14	Chr01	83718205	83721178	StbHLH131	Chr07	31352730	31355458
StbHLH14	Chr01	83718205	83721178	StbHLH145	Chr09	23178108	23181614
StbHLH140	Chr08	20482583	20489244	StbHLH117	Chr06	10396197	10398293
StbHLH141	Chr08	49549839	49552461	StbHLH126	Chr07	6402147	6404480
StbHLH142	Chr08	50732610	50735231	StbHLH126	Chr07	6402147	6404480
StbHLH144	Chr08	95094647	95097345	StbHLH122	Chr06	89503376	89507686
StbHLH145	Chr09	23178108	23181614	StbHLH132	Chr07	33124243	33126796
StbHLH145	Chr09	23178108	23181614	StbHLH131	Chr07	31352730	31355458
StbHLH146	Chr09	77769981	77773292	StbHLH129	Chr07	23401220	23405016
StbHLH147	Chr10	17270343	17272849	StbHLH116	Chr05	120636445	120638313
StbHLH147	Chr10	17270343	17272849	StbHLH115	Chr05	79765690	79769104
StbHLH148	Chr10	24249440	24252417	StbHLH112	Chr05	54162295	54164765
StbHLH149	Chr10	36291843	36293075	StbHLH115	Chr05	79765690	79769104
StbHLH149	Chr10	36291843	36293075	StbHLH122	Chr06	89503376	89507686
StbHLH152	Chr10	93207551	93209448	StbHLH126	Chr07	6402147	6404480
StbHLH152	Chr10	93207551	93209448	StbHLH141	Chr08	49549839	49552461
StbHLH152	Chr10	93207551	93209448	StbHLH142	Chr08	50732610	50735231
StbHLH153	Chr10	108224452	108226955	StbHLH109	Chr05	29825921	29828290
StbHLH153	Chr10	108224452	108226955	StbHLH110	Chr05	29814601	29816552
StbHLH154	Chr10	113370534	113373852	StbHLH111	Chr05	31320740	31326657
StbHLH155	Chr10	110977219	110980492	StbHLH111	Chr05	31320740	31326657
StbHLH156	Chr11	3600292	3602621	StbHLH125	Chr07	3379352	3382091
StbHLH157	Chr11	14444180	14448295	StbHLH113	Chr05	55234053	55236371
StbHLH157	Chr11	14444180	14448295	StbHLH112	Chr05	54162295	54164765
StbHLH159	Chr11	53818316	53822900	StbHLH138	Chr07	120405602	120408868
StbHLH159	Chr11	53818316	53822900	StbHLH133	Chr07	38214615	38215867
StbHLH2	Chr01	36803643	36806436	StbHLH129	Chr07	23401220	23405016
StbHLH2	Chr01	36803643	36806436	StbHLH146	Chr09	77769981	77773292
StbHLH20	Chr01	88292483	88295991	StbHLH106	Chr05	1847033	1850190
StbHLH21	Chr01	90332046	90335507	StbHLH135	Chr07	97560643	97564632
StbHLH22	Chr01	91373043	91377473	StbHLH135	Chr07	97560643	97564632
StbHLH23	Chr01	90588331	90595596	StbHLH118	Chr06	26794592	26798306
StbHLH23	Chr01	90588331	90595596	StbHLH124	Chr07	3280217	3282025
StbHLH24	Chr01	95152705	95155568	StbHLH136	Chr07	106603679	106606760
StbHLH24	Chr01	95152705	95155568	StbHLH137	Chr07	107472505	107475779
StbHLH25	Chr01	101488556	101493787	StbHLH114	Chr05	57861289	57863087
StbHLH25	Chr01	101488556	101493787	StbHLH128	Chr07	20799314	20802263
StbHLH26	Chr01	108102493	108105958	StbHLH126	Chr07	6402147	6404480
StbHLH26	Chr01	108102493	108105958	StbHLH141	Chr08	49549839	49552461
StbHLH26	Chr01	108102493	108105958	StbHLH142	Chr08	50732610	50735231
StbHLH27	Chr01	132201062	132204047	StbHLH136	Chr07	106603679	106606760
StbHLH27	Chr01	132201062	132204047	StbHLH137	Chr07	107472505	107475779
StbHLH28	Chr01	128803794	128805235	StbHLH117	Chr06	10396197	10398293
StbHLH29	Chr01	134641111	134646093	StbHLH130	Chr07	27077869	27079730
StbHLH3	Chr01	50967180	50970396	StbHLH112	Chr05	54162295	54164765
StbHLH31	Chr01	134483978	134486955	StbHLH130	Chr07	27077869	27079730
StbHLH34	Chr01	174245780	174249887	StbHLH136	Chr07	106603679	106606760
StbHLH34	Chr01	174245780	174249887	StbHLH137	Chr07	107472505	107475779
StbHLH34	Chr01	174245780	174249887	StbHLH157	Chr11	14444180	14448295
StbHLH35	Chr01	179512403	179521226	StbHLH106	Chr05	1847033	1850190
StbHLH35	Chr01	179512403	179521226	StbHLH123	Chr07	663698	666164
StbHLH35	Chr01	179512403	179521226	StbHLH124	Chr07	3280217	3282025
StbHLH35	Chr01	179512403	179521226	StbHLH124	Chr07	3280217	3282025
StbHLH35	Chr01	179512403	179521226	StbHLH126	Chr07	6402147	6404480
StbHLH37	Chr01	180585446	180589879	StbHLH146	Chr09	77769981	77773292
StbHLH38	Chr01	180864922	180869069	StbHLH129	Chr07	23401220	23405016
StbHLH38	Chr01	180864922	180869069	StbHLH146	Chr09	77769981	77773292
StbHLH39	Chr01	186902476	186904880	StbHLH117	Chr06	10396197	10398293
StbHLH40	Chr01	186551294	186553567	StbHLH121	Chr06	82957026	82959161
StbHLH40	Chr01	186551294	186553567	StbHLH137	Chr07	107472505	107475779
StbHLH40	Chr01	186551294	186553567	StbHLH136	Chr07	106603679	106606760
StbHLH40	Chr01	186551294	186553567	StbHLH157	Chr11	14444180	14448295
StbHLH41	Chr02	4678281	4679696	StbHLH117	Chr06	10396197	10398293
StbHLH41	Chr02	4678281	4679696	StbHLH139	Chr08	13247797	13250106
StbHLH42	Chr02	4636467	4637827	StbHLH117	Chr06	10396197	10398293
StbHLH42	Chr02	4636467	4637827	StbHLH139	Chr08	13247797	13250106
StbHLH43	Chr02	5205852	5207554	StbHLH135	Chr07	97560643	97564632
StbHLH45	Chr02	8879524	8881211	StbHLH108	Chr05	5150084	5152270
StbHLH46	Chr02	21123197	21125604	StbHLH118	Chr06	26794592	26798306
StbHLH47	Chr02	36769105	36771796	StbHLH125	Chr07	3379352	3382091
StbHLH48	Chr02	39827283	39829976	StbHLH125	Chr07	3379352	3382091
StbHLH49	Chr02	39798845	39801534	StbHLH125	Chr07	3379352	3382091
StbHLH49	Chr02	39798845	39801534	StbHLH125	Chr07	3379352	3382091
StbHLH5	Chr01	61053132	61056914	StbHLH136	Chr07	106603679	106606760
StbHLH5	Chr01	61053132	61056914	StbHLH137	Chr07	107472505	107475779
StbHLH54	Chr02	152948154	152950336	StbHLH134	Chr07	38539725	38542859
StbHLH55	Chr02	170351359	170352817	StbHLH120	Chr06	56592075	56598813
StbHLH55	Chr02	170351359	170352817	StbHLH119	Chr06	56604048	56610725
StbHLH56	Chr02	171052414	171053873	StbHLH120	Chr06	56592075	56598813
StbHLH56	Chr02	171052414	171053873	StbHLH119	Chr06	56604048	56610725
StbHLH6	Chr01	62646457	62647737	StbHLH117	Chr06	10396197	10398293
StbHLH6	Chr01	62646457	62647737	StbHLH139	Chr08	13247797	13250106
StbHLH61	Chr02	180914176	180915672	StbHLH106	Chr05	1847033	1850190
StbHLH62	Chr02	180799840	180801962	StbHLH130	Chr07	27077869	27079730
StbHLH63	Chr02	180813721	180815862	StbHLH130	Chr07	27077869	27079730
StbHLH64	Chr02	187340812	187342830	StbHLH111	Chr05	31320740	31326657
StbHLH65	Chr02	193438112	193440035	StbHLH108	Chr05	5150084	5152270
StbHLH66	Chr02	189956737	189958569	StbHLH155	Chr10	110977219	110980492
StbHLH67	Chr02	193633004	193635119	StbHLH108	Chr05	5150084	5152270
StbHLH68	Chr02	197632334	197633754	StbHLH138	Chr07	120405602	120408868
StbHLH68	Chr02	197632334	197633754	StbHLH133	Chr07	38214615	38215867
StbHLH71	Chr02	202931924	202933229	StbHLH108	Chr05	5150084	5152270
StbHLH73	Chr02	211747255	211749798	StbHLH106	Chr05	1847033	1850190
StbHLH74	Chr03	17258275	17260947	StbHLH117	Chr06	10396197	10398293
StbHLH74	Chr03	17258275	17260947	StbHLH139	Chr08	13247797	13250106
StbHLH75	Chr03	20098268	20100950	StbHLH117	Chr06	10396197	10398293
StbHLH75	Chr03	20098268	20100950	StbHLH139	Chr08	13247797	13250106
StbHLH78	Chr03	126340076	126341460	StbHLH150	Chr10	78940059	78941461
StbHLH81	Chr03	132741636	132743642	StbHLH135	Chr07	97560643	97564632
StbHLH82	Chr03	135900272	135902828	StbHLH120	Chr06	56592075	56598813
StbHLH82	Chr03	135900272	135902828	StbHLH119	Chr06	56604048	56610725
StbHLH84	Chr03	144439543	144441256	StbHLH138	Chr07	120405602	120408868
StbHLH84	Chr03	144439543	144441256	StbHLH133	Chr07	38214615	38215867
StbHLH84	Chr03	144439543	144441256	StbHLH159	Chr11	53818316	53822900
StbHLH84	Chr03	144439543	144441256	StbHLH159	Chr11	53818316	53822900
StbHLH85	Chr04	21690632	21693905	StbHLH132	Chr07	33124243	33126796
StbHLH85	Chr04	21690632	21693905	StbHLH145	Chr09	23178108	23181614
StbHLH86	Chr04	33710004	33713030	StbHLH122	Chr06	89503376	89507686
StbHLH86	Chr04	33710004	33713030	StbHLH144	Chr08	95094647	95097345
StbHLH86	Chr04	33710004	33713030	StbHLH147	Chr10	17270343	17272849
StbHLH87	Chr04	36980619	36986893	StbHLH158	Chr11	53610340	53612965
StbHLH88	Chr04	38454689	38460919	StbHLH158	Chr11	53610340	53612965
StbHLH89	Chr04	41729293	41732320	StbHLH122	Chr06	89503376	89507686
StbHLH89	Chr04	41729293	41732320	StbHLH144	Chr08	95094647	95097345
StbHLH9	Chr01	68563478	68565564	StbHLH132	Chr07	33124243	33126796
StbHLH9	Chr01	68563478	68565564	StbHLH131	Chr07	31352730	31355458
StbHLH90	Chr04	45420512	45423500	StbHLH117	Chr06	10396197	10398293
StbHLH90	Chr04	45420512	45423500	StbHLH139	Chr08	13247797	13250106
StbHLH90	Chr04	45420512	45423500	StbHLH150	Chr10	78940059	78941461
StbHLH90	Chr04	45420512	45423500	StbHLH151	Chr10	80941007	80942402
StbHLH91	Chr04	54530219	54532230	StbHLH126	Chr07	6402147	6404480
StbHLH91	Chr04	54530219	54532230	StbHLH141	Chr08	49549839	49552461
StbHLH91	Chr04	54530219	54532230	StbHLH142	Chr08	50732610	50735231
StbHLH92	Chr04	64996617	65001790	StbHLH132	Chr07	33124243	33126796
StbHLH93	Chr04	80231060	80231737	StbHLH138	Chr07	120405602	120408868
StbHLH94	Chr04	80663210	80663735	StbHLH138	Chr07	120405602	120408868
StbHLH96	Chr04	84274149	84275503	StbHLH106	Chr05	1847033	1850190
StbHLH97	Chr04	87635896	87638727	StbHLH147	Chr10	17270343	17272849
StbHLH98	Chr04	89432360	89433569	StbHLH138	Chr07	120405602	120408868
StbHLH98	Chr04	89432360	89433569	StbHLH133	Chr07	38214615	38215867
StbHLH99	Chr04	90583436	90584164	StbHLH138	Chr07	120405602	120408868
